# Supplementary material for: CRL4Mahj E3 ubiquitin ligase promotes neural stem cell reactivation
Source: PLoS Biol. 2019 Jun 6;17(6):e3000276. doi: 10.1371/journal.pbio.3000276 (PMC6553684; doi:10.1371/journal.pbio.3000276)
Supplement: S1 Table — C-term, C-terminal fragment; F, forward; FL, full length; HLH+WD40, helix-loop-helix motif and WD40 domain; N-term, N-terminal fragment; R, reverse; sc, with stop codon; wo sc, without stop codon. (XLSX) [file pbio.3000276.s007.xlsx]

## Sheet: Sheet1
	S1 Table. List of primers for Gateway cloning.
	Gene	Name	Sequence (5’- 3’)	Comment
	DDB1 (or Pic)	Pic BP F	GGGGACAAGTTTGTACAAAAAAGCAGGCTTCATGTCGCATCACTACGTGGTG	To generate Pic BP entry clone
		Pic BP no sc R1	GGGGACCACTTTGTACAAGAAAGCTGGGTCATGCATGCGCGTGAGGTC	To generate Pic BP entry clone (without stop codon)
		Pic BP sc R2	GGGGACCACTTTGTACAAGAAAGCTGG GTCTCAATGCATGCGCGTGAGGT	To generate Pic BP entry clone (with stop codon)
	Cul4	Cul4 BP F	GGGGACAAGTTTGTACAAAAAAGCAGGCTTCATGAGTGCGGCCAAGAAG	To generate cul4 BP entry clone
		Cul4 BP sc R1	GGGGACCACTTTGTACAAGAAAGCTGGGTCTTATGCCACATAGTTGTATTGGTTTTGA	To generate cul4 BP entry clone (with stop codon)
		Cul4 BP wo sc R2	GGGGACCACTTTGTACAAGAAAGCTGGGTCTGCCACATAGTTGTATTGGTTTTGA	To generate cul4 BP entry clone (without stop codon)
	Mahj	Mahj cor RE10692 R1	ACCGTTGCTTTCCAGGTGCTCGAAGATAAGCTGATACAGCTGCT	To correct for Mahj CDS from RE10692
		Mahj cor RE10692 F1	CTTCGAGCACCTGGAAAGCAACGGTCTCTCCCAGACAG
		Mahj BP F	GGGGACAAGTTTGTACAAAAAAGCAGGCTTCATGTCTGAGGGCAGCGGAA	To generate Mahj BP entry clone
		Mahj BP sc R1	GGGGACCACTTTGTACAAGAAAGCTGGGTCTCAATCGTCTGAGCTGCTTCTATCG	To generate Mahj BP entry clone (with stop codon)
		Mahj BP no sc R2	GGGGACCACTTTGTACAAGAAAGCTGGGTCATCGTCTGAGCTGCTTCTATCGAAG	To generate Mahj BP entry clone (without stop codon)
		MahjN-term BP sc R1	GGGGACCACTTTGTACAAGAAAGCTGGGTCTTAATCAAACTGCGGGCAGGTTGTC	To generate Mahj N-term (1-1095aa) BP entry clone (with Mahj BP F)
		MahjC-term BP F	GGGGACAAGTTTGTACAAAAAAGCAGGCTTCATGTTGTACGAGCCGCACAAGTG	To generate Mahj C-term (1096-1544aa) BP entry clone (with Mahj BP sc R1)
		MahjHLH + WD40 BP R	GGGGACCACTTTGTACAAGAAAGCTGGGTCCTACTTTTTAACGCCCACAGCGTAGATCTTC	To clone helix-loop-helix and WD40 domain(1096-1447aa) BP entry clone (with Mahj C-term BP F)
		MahjR1343A F	TGGGACTTGGCCACCTTTCATTTGCTGCAGACAGTGC	To generate Mahj R1343A (CG to GC) mutation
		MahjR1343A R	ATGAAAGGTGGCCAAGTCCCACACCTCGGTATTGG
		MahjR1307A F	ATGGGATGTGGCTTCCGGAAAGGAGATCCACAAGTTCGAC	To generate Mahj R1307A (CG to GC) mutation
		MahjR1307A R	CCTTTCCGGAAGCCACATCCCATAGAACGCCATCCGA
		MahjR1120/1123E F	ACTAGTGAGCATGCTGAAACCCAAGCCGGATTTAATACCAGTCG	To generate Mahj R1120/1123E (CG to GA) mutation
		MahjR1120/1123E R	TTGGGTTTCAGCATGCTCACTAGTCAGGTTGTAGTTCGAGCTTAGCAATC
	Wts	Wts BP F	GGGGACAAGTTTGTACAAAAAAGCAGGCTTCATGCATCCAGCGGGCGAAAA	To generate Wts BP entry clone.
		Wts BP sc R1	GGGGACCACTTTGTACAAGAAAGCTGGGTCTCAGACGTAAACCGGCGCCTGAT	To generate Wts BP entry clone (with stop codon).
		Wts BP wo sc R2	GGGGACCACTTTGTACAAGAAAGCTGGGTCGACGTAAACCGGCGCCTGAT	To generate Wts BP entry clone (without stop codon).
		WtsC-term BP F	GGGGACAAGTTTGTACAAAAAAGCAGGCTTCATGGGCGGCAGCAACGGATCC	To generate Wts C-term (595-1099) BP entry clone
		WtsN-term BP R sc	GGGGACCACTTTGTACAAGAAAGCTGGGTCTCAGCTGCCGCCCGAGCTATTC	To generate Wts N-term (1-597aa) BP entry clone
		WtsKinase BP R sc	GGGGACCACTTTGTACAAGAAAGCTGGGTCTCAGCCCTTGAAGAAGTCGTGGCTCTTG	To generate Wts Kinase (595-1016aa) BP entry clone
