# Supplementary material for: CRL4Mahj E3 ubiquitin ligase promotes neural stem cell reactivation
Source: PLoS Biol. 2019 Jun 6;17(6):e3000276. doi: 10.1371/journal.pbio.3000276 (PMC6553684; doi:10.1371/journal.pbio.3000276)
Supplement: S2 Table — F, forward; R, reverse. (XLSX) [file pbio.3000276.s008.xlsx]

## Sheet: Sheet1
	S2 Table . List of primers used for sequencing.
	Gene/Vector	Name	Sequence (5’-3’)
	DDB1 (or Pic)	Pic Seq F2	AAGCAGGACAACGTGGAAAC
		Pic Seq R2	GTTTCCACGTTGTCCTGCTT
		Pic Seq F7	CTCCGCATGCGACATATTCTAC
	Cul4	Cul4 Seq 1F	AACTGAGCTGCACGAGAACA
		Cul4 Seq 2F	AAAAGAACGACAAGGCTCCA
		Cul4 Seq 2R	TTGGACAACGCTGTTTTGAG
		Cul4 Seq 3F	CTGGAGGGCATGTTTAAGGA
		Cul4 Seq 4F	CTCATCACCGAGCTGTTCAA
		Cul4 Seq 4R	TTGAACAGCTCGGTGATGAG
	Mahj	Mahj Seq 1F	CGATGGAAGTGAGCGACATA
		Mahj Seq 2F	ATGGAGGCGCACTTCTTCTA
		Mahj Seq 2R	AGAAGAAGTGCGCCTCCATA
		Mahj Seq 3F	CTATCGCTGATGCAGACCAA
		Mahj Seq 4F	CACTCGCTGTGCAATAATCC
		Mahj Seq 4R	TGTAGTTCGAGCTTAGCAATCG
		Mahj Seq 5F	TTCTCCCCGATGCATGTAAT
		Mahj Seq 4F	CACTCGCTGTGCAATAATCC
	Wts	Wts Seq 2F	CCGCCTGCCAAATACAATAA
		Wts Seq 2R	GCCAGGTTGCTGTTGCTTAT
		Wts Seq 3F new	GCATTTTCGAGGAGGAACTG
		Wts Seq 3R	AATCTGGCCAGTTCCTCCTC
