# Supplementary material for: CRL4Mahj E3 ubiquitin ligase promotes neural stem cell reactivation
Source: PLoS Biol. 2019 Jun 6;17(6):e3000276. doi: 10.1371/journal.pbio.3000276 (PMC6553684; doi:10.1371/journal.pbio.3000276)
Supplement: S3 Table — DDB1, damaged DNA-binding protein 1; F, forward; R, reverse; RNAi, RNA interference; UAS, upstream activating sequence. (XLSX) [file pbio.3000276.s009.xlsx]

## Sheet: Sheet1
	S3 Table. List of primers used to generate RNAi resistant UAS-DDB1 construct
	Name	Sequence (5’- 3’)	Comment
	Pic pUAS Inf F	AGGGAATTGGGAATTATGTCG CATCACTACGTGG	Containing 5’ end of ddb1 CDS and necessary sequences for infusion cloning
	Pic pUAS Inf R	CCCTCGAGCGCGGCCTCAATG CATGCGCGTGA	Containing 3’ end of ddb1 CDS and necessary sequences for infusion cloning
	Pic pUAS Inf R2	GCTGACCATCCATGTTACCC	To amplify the CDS fragment upstream of the gBlock
	Pic pUAS Inf R3	AGCCAGCACCAAAGTGTTCT	To amplify gBlock with upstream fragment
	Pic pUAS Inf F2	AAAGGTGGGAGTCGATGAGA	To amplify the fragment downstream of the gBlock
