# Supplementary material for: CRL4Mahj E3 ubiquitin ligase promotes neural stem cell reactivation
Source: PLoS Biol. 2019 Jun 6;17(6):e3000276. doi: 10.1371/journal.pbio.3000276 (PMC6553684; doi:10.1371/journal.pbio.3000276)
Supplement: S1 Data — (XLSX) [file pbio.3000276.s011.xlsx]

## Sheet: Fig 1C
	% EdU+ NSC per brain lobe (96h ALH) in homozygous larvae
	Wild-type	ddb1HK-2-3	ddb1HK-2-3 + tub>DDB1	ddb1HK-2-3 + insc>DDB1
	100	43.5484	100	91.4286
	100	46.5116	100	100
	100	35.6164	100	100
	100	45.7627	100	82.6923
	100	69.4915	100	95.6522
	100	59.6491	100	97.4359
	100	33.3333	100	92
	100	67.5	100	95.4545
	100	64.7059	100
	100	69.5652	100
	100	81.6326	100
	100	33.8462	100
	100	41.6667	100
	100	57.8947	98.5714
	100	68.1818	96.4912
	100	70.3704	100
	100	72.9167	100
	100	71.4286	100
	100	70.7317
	100	72.1312
Col. Stats from Prism
Number of values	20	20	18	8
Mean	100	58.8	99.7	94.3
Std. Deviation	0	15.3	0.874	5.69
Std. Error of Mean	0	3.41	0.206	2.01
Total NSCs in all brain lobes (t)	1340	1016	1049	331

## Sheet: Fig 1D
	% NSC with process per brain lobe (96h ALH) in homozygous larvae
	Wild-type	ddb1HK-2-3	ddb1HK-2-3 + tub>DDB1	ddb1HK-2-3 + insc>DDB1
	0	12.7273	0	0
	0	21.4953	0	0
	0	18.1818	0	0
	0	21.3675	0	0
	0	21.2121	0	0
	0	19.2308	0	0
	0	12.069	0	0
	0	15.3846	0	0
	0	18.6441	0	0
	0	13.2743	0	0
	0	18.0851		0
	0	18.3673
	0	15.7895
	0	13.7931
	0	18.0723
	0	17.1053
	0	15
	0	11.236
	0	18
	0	16.129
Col. Stats from Prism
Number of values	20	20	10	11
Mean	0	16.8	0	0
Std. Deviation	0	3.07	0	0
Std. Error of Mean	0	0.686	0	0
Total of counted NSCs in all brain lobes (t)	1677	1993	985	1084

## Sheet: Fig 1F
	% PH3+ NSC per brain lobe (96h ALH) in homozygous larvae
	Wild-type	ddb1HK-2-3
	25.2525	14.5455
	22.0779	14.9533
	13.6842	14.5455
	21.1765	11.9658
	15.3846	17.1717
	20.7792	16.3462
	18.1818	15.5172
	16.0494	19.2308
	17.7778	22.0339
	23.0769	13.2743
	17.4419	11.7021
	32	8.16327
	22.8916	6.31579
	14.8148	5.74713
	20.7317	14.4578
	22.6667	10.5263
	33.3333	12.5
	14.4444	6.74157
	17.5824	6
	29.7619	15.0538
Col. Stats from Prism
Number of values	20	20
Mean	21	12.8
Std. Deviation	5.68	4.52
Std. Error of Mean	1.27	1.01
Total NSCs in all the brain lobes (t)	1677	1660

## Sheet: Fig 1H
	Brain lobe volume (x10^6 μm3) - 96h ALH
	Wild-type	ddb1 HK-2-3	ddb1HK-2-3 + tub>DDB1
	6.24519	0.563429	4.57836
	5.60688	0.392313	3.77809
	5.86977	0.373126	6.95745
	5.73128	0.373126	3.72194
	6.3682	0.348071	3.82085
	5.1875	0.354519	4.48386
	4.47835	0.272274	4.44914
	4.34039	0.327368	3.70788
	5.10856	0.465776	2.85991
	3.35308	0.49292	3.0594
	2.93857	0.349598	2.71228
	4.12244	0.169439	4.63176
	3.44415	0.225894	4.03569
		0.260533	4.31459
		0.14799	3.99463
Col. Stats from Prism
Number of values	13	15	15
Mean	4.8	0.34	4.1
Std. Deviation	1.1	0.11	1
Std. Error of Mean	0.32	0.03	0.26

## Sheet: Fig 1J
	% EdU+ NSC per brain lobe
	24h ALH			48h ALH			72h ALH
	Wild-type	ddb1HK-2-3	ddb15-1	Wild-type	ddb1HK-2-3	ddb15-1	Wild-type	ddb1HK-2-3	ddb15-1
	94.9	25	38.9	100	25	14	100	25	18
	87.8	23.53	40.8	100	40	37.1	100	21.2121	10.2
	94.1	13.33	48.5	100	23.8095	16.2	100	26.087	10.7
	94.8	16.67	20.8	100	12	15.8	100	21.875	2
	92.5	27.78	17.6	100	18.75	28.1	100	28.2609	0
	85.7	16.13	39.6	100	24	21.2	100	34.375	36.1
	98.3	33.33	28.6	100	12.9032	12	100		0
	72.7	14.29		100		30.6	100		15.4
		21.0526				24.4	100		0
		23.5294				18.9	100		6.6
						11.5	100		1.9
						21.6	100
						20	100
						21.1	100
						11.1	100
						12.2	100
						14.8	100
						19.4
						25
						24
Col. Stats from Prism
Number of values	8	10	7	8	7	20	17	6	11
Mean	90.1	21.5	33.5	100	22.4	20	100	26.1	9.17
Std. Deviation	8.12	6.42	11.4	0	9.42	6.92	0	4.82	11
Std. Error of Mean	2.87	2.03	4.32	0	3.56	1.55	0	1.97	3.31
Total counted NSCs in all the brain lobes (t)	495	183	221	325	200	713	672	194	597

## Sheet: Fig 1K
	% NSC with process per brain lobe
	24h ALH			48h ALH			72h ALH
	Wild-type	ddb1HK-2-3	ddb15-1	Wild-type	ddb1HK-2-3	ddb15-1	Wild-type	ddb1HK-2-3	ddb15-1
	6	32	35.8	2.6	18	25.6	0	27.7	43.9
	7.4	30	15.4	2.2	28	39.5	0	19	35.2
	5.6	37	27.8	2.1	20	37.5	0	21.7	32.7
	8.9	46	18.4	0	15	44.2	0	16.1	29.5
	10.1	20	33.3	0	21	36.4	0	26.3	25
	9.7	20	33.3	2.3	15	41.7	0	17.9	50.9
	5.7	25	50	3.8	15	31.1	0	11.4
		25	52.78	0	25	32.4	0	13.5
		42.4	22.5		22	35.5	0	20
		35	28.3		30.3	38.7	0	11
		41.2	15.56		37.5		0
		28.8	25		39.5		0
		24.2	27.45		40		0
		34.3	21.82				0
		37.5	27.59				0
		25.7	20				0
		32.6					0
							0
							0
							0
							0
Col. Stats from Prism
Number of values	7	17	16	8	13	10	21	10	6
Mean	7.62857	31.6	28.4	1.63	25.1	36.3	0	18.5	36.2
Std. Deviation	1.83	7.73	10.8	1.44	9.25	5.44	0	5.73	9.58
Std. Error of Mean	0.69	1.88	2.71	0.511	2.57	1.72	0	1.81	3.91
Total counted NSCs in all the brain lobes (t)	463	1008	722	433	766	389	1506	855	236

## Sheet: S1A Fig
	% NSC with process/ GFP+ NSC clones
	control	ddb1W197	ddb1HK-2-3		DDB1; ddb1W197	DDB1; ddb1HK-2-3
GFP+ NSC clones with NSC containing process	0	7	11		0	0
GFP+ NSC clones with NSC without process	63	41	57		45	50
Total clone	63	48	68		45	50
% NSC with process/ GFP+ NSC clones	0	14.5833	16.1765		0	0
	% EdU+ NSC/ GFP+ NSC clone
	control	ddb1W197	ddb1HK-2-3		DDB1; ddb1W197	DDB1; ddb1HK-2-3
GFP+ NSC clones with EdU-positive NSC	112	12	5		20	74
GFP+ NSC clones with EdU-negative NSC	0	40	25		0	0
Total clone	112	52	30		20	74
% EdU+ NSC/ GFP+ NSC clone	100	23.0769	16.6667		100	100

## Sheet: S1D Fig
	% EdU+ NSC per brain lobe, 24h ALH
Driver: insc-Gal4; UAS-Dcr2	Control	ddb1RNAi
	100	80.9
	98	81.8
	93.9	82.6
	90.5	51.7
	89.9	90.7
	98	64.9
		68.8
		82.1
		83
		80.7
		70.8
		84.2
		78
		78
		81.5
		83.9
Col. Stats from Prism
Number of values	6	16
Mean	95.1	77.7
Std. Deviation	4.25	9.45
Std. Error of Mean	1.74	2.36
Total NSCs in all the brain lobes (t)	318	771

## Sheet: S1F Fig
	% NSC with process per brain lobe, 24h ALH
insc-Gal4; UAS-Dcr2	Control	ddb1RNAi
	7	17
	4.3	14.9
	7.9	26.7
	4.5	19.8
		15.8
		16.5
Col. Stats from Prism
Number of values	4	6
Mean	5.93	18.5
Std. Deviation	1.8	4.37
Std. Error of Mean	0.9	1.78
Total counted NSCs in all the brain lobes (t)	248	537

## Sheet: S1H Fig
	% EdU+ NSC per brain lobe, 96h ALH
Driver: insc-Gal4, tub-Gal80ts	control	ddb1RNAi	ddb1RNAi; ddb1RNAi-Res
	100	17.8947	100
	100	16.2791	100
	100	20	100
	100	18.5714	100
	100	38.983	100
	100	40.4762	100
	100	28.8889	100
	100	61.194	100
	100	32.1429	100
	100	9.25926	100
			100
			100
			100
Col. Stats from Prism
Number of values	10	10	13
Mean	100	28.37	100
Std. Deviation	0	15.41	0
Std. Error of Mean	0	4.874	0
Total counted NSCs in all the brain lobes (t)	562	586	451

[truncated: 49 more sheets:  S1I Fig,  S1K Fig,  S1L Fig, Fig 2B, Fig 2D, Fig 2F, Fig 2H, Fig 2J, Fig 2L, Fig 2N, S2B Fig, S2C Fig, S2E Fig, S2F Fig, S2G Fig, S2J Fig, Fig 3C, Fig 3D, Fig 3F, Fig 3H …]
